# Supplementary material for: Understanding the Impacts of Online Mental Health Peer Support Forums: Realist Synthesis
Source: JMIR Ment Health. 2024 May 9;11:e55750. doi: 10.2196/55750 (PMC11117133; doi:10.2196/55750)
Supplement: Multimedia Appendix 5 [file mental_v11i1e55750_app5.xlsx]

## Sheet: Database searches
Title	Year	Authors	Country	Forum setting	Study design/methods	Aim/objective	Description of forum	Characteristics of forum users	Characteristics of moderators
Effectiveness, acceptability and potential harms of peer support for self-harm in non-clinical settings: systematic review	2022	Abou Seif, N., Bastien, R.J.B., Wang, B., Davies, J., Isaken, M., Ball, E., Pitman, A. and Rowe, S.	Not applicable	Not applicable	Review study	"The aims of this review were to examine the effectiveness, acceptability and potential risks of peer support for self-harm, and how these risks might be mitigated."	Not applicable	Not applicable	Not applicable
An Enhanced Social Networking Intervention for Young People with Active Suicidal Ideation: Safety, Feasibility and Acceptability Outcomes	2020	Bailey, E., Alvarez-Jimenez, M., Robinson, J., D’Alfonso, S., Nedeljkovic, M., Davey, C.G., Bendall, S., Gilbertson, T., Phillips, J., Bloom, L. and Nicholls, L.	#VALUE!	Embedded in wider intervention	Feasibility study	"to evaluate the safety, feasibility, and acceptability of a MOST [moderated online social therapy] intervention (“Affinity”)…"	A closed, web-based peer-to-peer social networking website	Young people with mood disorders and recent (<4 weeks) suicidal ideation	Moderation by clinical experts and young people with lived experience of mental ill health
Moderated Online Social Therapy for Young People With Active Suicidal Ideation: Qualitative Study	2021	Bailey, E., Robinson, J., Alvarez-Jimenez, M., Nedeljkovic, M., Valentine, L., Bendall, S., D'Alfonso, S., Gilbertson, T., McKechnie, B. and Rice, S.	#VALUE!	Embedded in wider intervention	Qualitative interviews	"the aim of this study is to qualitatively explore the views and experiences of young people who participated in the Affinity pilot study."	A closed, web-based peer-to-peer social networking website	Young people with mood disorders and recent (<4 weeks) suicidal ideation	Moderation by clinical experts and young people with lived experience of mental ill health
The Helpfulness of Web-Based Mental Health and Well-being Forums for Providing Peer Support for Young People: Cross-sectional Exploration	2022	Banwell, E., Hanley, T., De Ossorno Garcia, S., Mindel, C., Kayll, T. and Sefi, A.	#VALUE!	Embedded in wider intervention	Quantitative study using surveys	"to explore user-rated measurement of the helpfulness of web-based peer support forum…"	A closed, digital therapy and support service which includes a peer support forum	Young people aged 10 to 25	Professional moderation by mental health practitioners
Caregivers’ engagement with online support	2021	Barraclough, J.	#VALUE!	Embedded in wider intervention	Qualitative interviews	"This study aimed to enhance understanding of the implementation of a Digital Health Intervention (DHI) in NHS mental health trusts from the perspective of the end users. "	A closed, peer-to-peer online support forum	Relatives of people with psychosis or bipolar disorder	Forum was moderated. Type of moderation not described.
The Empowering Role of Web-Based Help Seeking on Depressive Symptoms: Systematic Review and Meta-analysis	2023	Bizzotto, N., Marciano, L., de Bruijn, G.J. and Schulz, P.J.	Not applicable	Not applicable	Review study	"to systematically search and summarize the scientific literature on web-based help seeking and depressive symptoms and determine how web-based help-seeking behaviors are carried out in people with depressive symptomatology by considering both the antecedents and consequences of such behavior"	Not applicable	Not applicable	Not applicable
Defining the key issues discussed by problematic gamblers on web-based forums: A data-driven approach	2020	Bradley, Alex, James, Richard J. E.	#VALUE!	Open website	Computational analysis	"to use web scraping and correlated topic modelling to develop a bottom-up, data-driven approach to identify key issues raised by gamblers participating in an online forum, taking 2,298 posts from 1,400 unique authors over a twelve-year period."	An open online discussion forum	People with experience of gambling problems	Forum was moderated. Type of moderation not described.
Evaluating user experiences of SHaRON: An online CBT-based peer support platform	2022	Browne, N.L., Carragher, N.O., O’Toole, A., Pimm, J., Ryder, J. and Thew, G.R.	#VALUE!	Open Website	Quantitative study using surveys	"to understand users' experience of Support, Hope and Recovery Online Network (SHaRON), an online cognitive behavioral therapy-based peer support platform for adults with mild to moderate anxiety or depression.''	An online peer support forum	Adults with mild to moderate anxiety or depression who had completed or were currently undertaking treatment within IAPT services.	Forum is moderated by clinical staff such as qualified IAPT clinicians (psychological wellbeing practitioners, cognitive behavioral therapists)
A Customized Social Network Platform (Kids Helpline Circles) for Delivering Group Counseling to Young People Experiencing Family Discord That Impacts Their Well-Being: Exploratory Study	2019	Campbell, A., Ridout, B., Amon, K., Navarro, P., Collyer, B. and Dalgleish, J.	#VALUE!	Embedded in a wider intervention	Participatory action research	"to assess the user experience and potential benefits of a purpose-built social networking platform, KHL Circles, for online group counselling of young people experiencing family discord."	A closed, web-based online peer-to-peer support social network platform and forum	Young adults (13-15) seeking support specifically for issues related to family discord and emotional well-being	The platform was monitored and moderated by professionally trained and accredited counsellors
Community Case Study: Stack Up's Overwatch Program, an Online Suicide Prevention and Peer Support Program for Video Gamers	2021	Colder Carras, M., Bergendahl, M. and Labrique, A.B.	#VALUE!	Embedded in a wider intervention	Intervention development study	"To describe the context and features of the 'Overwatch Program' 'StOP' (a peer-to-peer intervention), outline an ongoing evaluation of the project, and lessons learned."	A closed, web-based online peer-to-peer discussion forum and chatroom. As part of a peer-to-peer online intervention program.	Veterans, military service members and citizens within an online virtual gaming community, who play multiple games, seeking support for mental health issues. Specifically, for those in crisis or experiencing suicidal thoughts.	Forum moderated by 25 trained volunteer peer supporters (StOP team members).
The Use of Mumsnet by Parents of Young People With Mental Health Needs: Qualitative Investigation	2020	Croucher, L., Mertan, E., Shafran, R. and Bennett, S.D.	#VALUE!	Open website	Qualitative analysis of forum posts	"to explore the emergent themes within the narratives of posts regarding child mental health on Mumsnet and to extrapolate these themes to understand the purpose of Mumsnet for parents of children and young people with mental health needs."	An open, web-based discussion forum	Parents of children and young people with mental health needs.	Not provided
Addiction to Self-harm? The Case of Online Postings on Self-harm Message Boards	2019	Davis, S. and Lewis, C.A.	#VALUE!	Open website	Qualitative analysis of forum posts	"to build on the existing literature by examining self-harm discussions on four self-harm Internet message boards to examine if themes related to addiction are present."	Included four, open, online support discussion forums	People who self-harm, have experienced self-harming or for family and carers of those who self-harm.	All of the forums were moderated. Type of moderation not specified.
Ambiguity, temporality, and agency in online health communities for dysthymia	2019	Defossez, E.	#VALUE!	Open website	Qualitative analysis of forum posts	"to provide a rhetorical account of dysthymia's ambiguity, via situating dysthymia's ambiguity within the context of contemporary digital media, in online health communities."	Three open, online support forums within online health communities.	Not provided	Not provided
The Role of Moderators in Facilitating and Encouraging Peer-to-Peer Support in an Online Mental Health Community: A Qualitative Exploratory Study	2023	Deng, D., Rogers, T. and Naslund, J.A	#VALUE!	Closed website	Qualitative interviews	"to explore the role of moderators in these online communities, and how moderators can facilitate peer-to-peer support, while minimizing harms to users and amplifying potential benefits"	A peer support platform available to over 500 organizations internationally	Members of participating organizations seeking mental health support	Professionally registered mental health practitioners with qualifications in counselling, social work and related fields
I know you shouldn't compare to other people, but I can't do anything most people can': Age, family and occupation categorisations in men's reasoning about their anxiety in an online discussion forum	2021	Drioli‐Phillips, P.G., Le Couteur, A., Oxlad, M., Feo, R. and Scholz, B.	#VALUE!	Open website	Qualitative analysis of forum posts.	"to trace the cultural knowledge made relevant within men's reasoning about the source of their anxiety in an online discussion forum."	An open, online mental health discussion forum. Sub-forum titled 'Anxiety' used within study.	Individuals who were suffering from common mental health problems. Anxiety forum specific to those experiencing anxiety.	Not provided
"I Feel Abused by My Own Mind": Themes of Control in Men's Online Accounts of Living With Anxiety	2020	Drioli-Phillips, P.G., Oxlad, M., Feo, R., Scholz, B. and LeCouteur, A.	#VALUE!	Open website	Qualitative analysis of forum posts.	"To understand how men describe anxiety and present their experiences of anxiety within an online discussion forum."	An open, online mental health discussion forum. Sub-forum titled 'Anxiety' used within study.	Individuals who were suffering from common mental health problems. Anxiety forum specific to those experiencing anxiety.	Not provided
Men's talk about anxiety online: Constructing an authentically anxious identity allows help-seeking	2021	Drioli-Phillips, P.G., Oxlad, M., LeCouteur, A., Feo, R. and Scholz, B.	#VALUE!	Open website	Qualitative analysis of forum posts	"to explore men's descriptions of anxiety on a mental health forum. Particularly, how such descriptions attend to issues of authenticity and the types of support that men appear to be seeking online."	An open, online mental health discussion forum. Sub-forum titled 'Anxiety' used within study.	Individuals who were suffering from common mental health problems. Anxiety forum specific to those experiencing anxiety.	Not provided
Choosing internet-based treatment for problematic alcohol use—Why, when and how? Users’ experiences of treatment online	2020	Ekström, V. and Johansson, M.	#VALUE!	Embedded in a wider intervention	Qualitative interviews	"to investigate the help-seeking motives among users of an internet-based service for problematic alcohol use, as well as the users’ experiences of the support available through the service.''	An open online public discussion forum, separate to the intervention.	Not described.	Not provided
Analyses of posts written in online eating disorder and depression/anxiety moderated communities: Emotional and informational communication before and during the COVID-19 outbreak	2021	Elran-Barak, R.	#VALUE!	Open website	Mixed-methods	'To examine the impact of the COVID-19 outbreak on content and type of posts published in two moderated OHCs – eating disorders and depression/anxiety – by comparing categorizations of posts written before vs. after the lockdown, and about vs. not about the pandemic."	An open, public online Israeli medical social network/group and moderated health community.	Individuals who 'share similar medical conditions, such as diabetes, cancer, obesity, depression, and eating disorders.'	Community was moderated. Characteristics of moderators are not provided.
Detrimental Effects of Online Pro-Eating Disorder Communities on Weight Loss and Desired Weight: Longitudinal Observational Study	2021	Feldhege, J., Moessner, M. and Bauer, S.	#VALUE!	Open Website	Quantitative analysis of forum posts.	"to investigate the changes in the current and desired body weight of users of a pro-ED community(r/proed) on the social media website Reddit over time.''	An open, online discussion forum	Individuals with experience of/currently experiencing Eating Disorders.	Not provided
Informal caregiving experiences in posttraumatic stress disorder: A content analysis of an online community	2019	Ferrell, E.L., Russin, S.E. and Hardy, R.M.	#VALUE!	Open Website	Qualitative analysis of forum posts	"to examine the daily experiences and perceptions of PTSD caregivers and to gain a better understanding of this underserved population using content analysis methodology"	An open, online peer-to-peer Supporter Discussion Forum.	Individuals who are directly or indirectly affected by Post Traumatic Stress Disorder (PTSD). Study focused on individuals who were PTSD caregivers.	Not provided
Conformity of Eating Disorders through Content Moderation	2020	Feuston, J.L., Taylor, A.S. and Piper, A.M.	#VALUE!	Open Website	Qualitative analysis of forum posts and qualitative interviews	"to examine the experiences, mechanisms and consequences of moderation for people with eating disorders. Examined the social and technical practices of content moderation on social media platforms as they relate to individuals with eating disorders."	Used a variety of online platforms. Including social media platforms, and open, web-based discussion forums. and online communities.	Individuals with eating disorders or with experience of eating disorders.	Not provided
Caring together: A digital ethnography of how people with mental illness participate online	2021	Feuston, J.L.	#VALUE!	Open Website	Ethnographic observation and qualitative Interviews.	"...how individuals with mental illness express and communicate about their experiences online"	Used a variety of online platforms. Including social media platforms, and open, web-based discussion forums. and online communities.	People with self-reported experiences of mental health problems	Not provided
Cognitive and Affective Dimensions of Mitigation in Advice	2020	Figueras Bates, Carolina.	#VALUE!	Open Website	Corpus linguistic analysis	"to examine the cognitive and affective dimensions of mitigation when providing peer advice in a mental health online support group."	An open, online public discussion forum	Individuals with experience of eating disorders, or in recovery from an eating disorder.	Not provided
Mitigation in discourse: Social, cognitive and affective motivations when exchanging advice	2021	Figueras Bates, C.	#VALUE!	Open Website	Qualitative and quantitative analysis of forum posts.	"To examine the mitigation processes undertaken in an online forum for recovery from anorexia nervosa(AN forum). 'My aim is to contribute to the development of an activity-based framework for discourse analysis of mitigation when dealing with mental disorders in interaction."	An open, online public discussion forum	Individuals with experience of/currently experiencing Anorexia Nervosa or in recovery from an Eating Disorder.	Long-term members of the group, who consider themselves recovered from an Eating Disorder. Those with lived experience of an ED.
Young people's priorities for support on social media: "It takes trust to talk about these issues"	2020	Gibson, K. and Trnka, S.	#VALUE!	Open Website	Qualitative interviews	"To explore young people's use of social media to give and receive support in informal, peer networks. 'To gain insight into the way that young people understand support on social media."	Used a variety of online platforms. Including social media platforms, and open, web-based discussion forums. and online communities.	Not provided	Not provided
A randomized controlled trial of MoodSwings 2.0: An internet‐based self‐management program for bipolar disorder	2019	Gliddon, E., Cosgrove, V., Berk, L., Lauder, S., Mohebbi, M., Grimm, D., Dodd, S., Coulson, C., Raju, K., Suppes, T. and Berk, M.	#VALUE!	Embedded in wider intervention	Randomized controlled trial	"The primary aim of the study was to determine if participation in MoodSwings 2.0 would result in decreased symptoms of depression and mania compared to the control condition.' To investigate the comparative efficacies of two intervention arms designed to ameliorate mood symptoms versus an online peer support control. "	A closed, peer-to-peer online support discussion forum	People between 21 and 65 years with a diagnosis of bipolar disorder	Paid research staff. Experienced clinical psychologists, trained research staff and postgraduate psychology students.
Feasibility of a Therapist-Supported, Mobile Phone-Delivered Online Intervention for Depression: Longitudinal Observational Study	2019	Goldin, P.R., Lindholm, R., Ranta, K., Hilgert, O., Helteenvuori, T. and Raevuori, A.,	#VALUE!	Embedded in wider intervention	Pilot evaluation with quantitative analysis of surveys	"to examine the feasibility of a newly developed mobile phone–delivered, therapist-supported 8-week intervention for depression in self-referred depressed individuals."	A closed, mobile phone app based support group chat. Participant-to-therapist support	People experiencing 'mild' depression	Moderation by one medical doctor and two master's level psychologists.
Behind the Hashtag: Online Disclosure of Mental Illness and Community Response on Tumblr	2021	Griffith, F.J. and Stein, C.H.	#VALUE!	Open Website	Linguistic analysis of forum posts	"to understand: (a) What content do people post when they self-identify with mental health diagnoses online? (b) How does frequency of online disclosure vary as a function of online community response or disclosed diagnosis? (c) How does online community response to disclosures, such as likes and reblogs, vary as a function of disclosed mental health diagnosis?"	An open, social media based public online community and discussion forum	Included posts with individuals self-identifying a mental health diagnosis (e.g. depression) or symptoms of mental health problems (e.g. self-harm).	Not provided
"How deep do I have to cut?": Non-suicidal self-injury and imagined communities of practice on Tumblr	2022	Guccini, F. and McKinley, G.	#VALUE!	Open Website	Qualitative analysis of forum posts	"to assess non-suicidal self-injury practice from an anthropological perspective to understand how individuals may enter and become entangled in an imagined community of NSSI practice on Tumblr/in online communities."	An open, social media based public online community and discussion forum.	Study included blog descriptions and hashtags related to non-suicidal self-injury	Not provided
Trends and correlates of Internet support group participation for mental health problems in the United States, 2004–2018	2021	Hai, A.H., Lee, C.S., Oh, S., Vaughn, M.G., Piñeros-Leaño, M., Delva, J. and Salas-Wright, C.P.	#VALUE!	Not applicable	Quantitative analysis of self-reported forum use and user characteristics	"to examine the trends in Internet support group (ISG) participation among U.S. adults and to investigate the sociodemographic and behavioral health profiles of ISG participants."	Online Internet Support Groups	Not specified	Not provided
A systematic review exploring how young people use online forums for support around mental health issues	2019	Hanley, T., Prescott, J. and Gomez, K.U.	#VALUE!	Not applicable	Review study	"To summarise the existing literature examining how individuals use online forums to obtain support for mental health difficulties."	Text-based asynchronous forum interactions and other forms of online communication (chat rooms, email)	Individuals discussing common mental health issues	Varied
Disclosure of suicidal thoughts during an e-mental health intervention: relational ethics meets actor-network theory	2021	Heinsch, M., Geddes, J., Sampson, D., Brosnan, C., Hunt, S., Wells, H. and Kay-Lambkin, F.	#VALUE!	Embedded in wider intervention	Case study	"to outline and consider the specific ethical complexities involved in the provision of a social networking intervention for depression and problematic alcohol use involving providers and peers"	A closed, peer-driven social networking site and online community.	Individuals experiencing current depressive symptoms	Clinicians
Socialization or social isolation? Mental health community support in the digital age	2021	Heyes, K.	#VALUE!	Two open website and one stand alone intervention.	Quantitative analysis of surveys and qualitative analysis of forum posts	" to examine the experience of online community support groups, to understand the impact of online support groups for people with mental health"	One purposely developed for the research, closed researchers forum. Two open, online peer-to-peer support online forums.	Not provided	Not provided
Emotional expression and contagion in peer-to-peer communication within an online social support group and its effects on depressive symptoms	2022	Hwang, J.	#VALUE!	Embedded in wider intervention	Linguistic analysis	"1) explore the dynamic picture of emotions emerging through interactions between peers within an online social support group…2) how emotional contagion actually occur in an online social support group...(3) how the expression of emotions from individuals and from a group predicts future depressive symptoms and how these factors work together in shaping future depressive symptoms."	An online peer support forum for older adults	"adults aged 65 years and above who had experienced one or more of the following in the last 12 months: a fall, feeling sad or depressed, home-health services, a stay in a skilled nursing facility, an emergency room visit, or admission to the hospital."	Not provided
Effects of Web-Based Social Connectedness on Older Adults' Depressive Symptoms: A Two-Wave Cross-Lagged Panel Study	2021	Hwang, J., Toma, C.L., Chen, J., Shah, D.V., Gustafson, D. and Mares, M.L.	#VALUE!	Stand alone intervention	Cross-lagged panel study using survey and behavioral data	"This study investigates whether social connectedness on a support website protects older adults against depressive symptoms over the course of a year, above and beyond the protective effect of offline social connectedness. The secondary aims to determine whether older adults with increased depressive symptoms are more likely to engage in social connectedness on this website."	A closed, online peer-to-peer social support group and discussion forum.	As above	Not provided
Psychosocial impacts on college students providing mental health peer support	2021	Johnson, B.A. and Riley, J.B.	#VALUE!	Stand alone intervention	Mixed methods	"To examine psychosocial effects on college student peer support workers of providing mental health peer support as compared to other trained student workers."	An online, mental health peer support programme	Not described	Volunteer college students participating as online mental health support workers who had previously served as student workers in various roles.
Resilience in Web-Based Mental Health Communities: Building a Resilience Dictionary With Semiautomatic Text Analysis	2022	Kang, Y.B., McCosker, A., Kamstra, P. and Farmer, J.	#VALUE!	Open, charity based forum	Linguistic analysis	"to create a resilience dictionary that reflects the characteristics and realization of resilience within online mental health peer-support forums"	A large mental health peer support forum	People aged 18 and above seeking mental health support	Moderation by mental health practitioners
Feasibility of a Mobile Health App for Routine Outcome Monitoring and Feedback in Mutual Support Groups Coordinated by SMART Recovery Australia: Protocol for a Pilot Study	2020	Kelly, P.J., Beck, A.K., Baker, A.L., Deane, F.P., Hides, L., Manning, V., Shakeshaft, A., Larance, B., Neale, J., Kelly, J. and Oldmeadow, C.	#VALUE!	Embedded in a wider intervention	Pilot trial protocol	"To explore the feasibility and acceptability of a novel mHealth ROM and feedback app (Smart Track) in SMART Recovery groups coordinated by SRAU. The secondary objectives are to describe Smart Track usage patterns, psychometric properties of the ROM items, and participant-reported outcomes."	A closed, mutual support group with a facilitator, accessed via an app.	People experiencing a range of addictive behaviors, including substance and non–substance-related behaviors.	A paid trained facilitator, member of the research team.
Feasibility of a Mobile Health App for Routine Outcome Monitoring and Feedback in SMART Recovery Mutual Support Groups: Stage 1 Mixed Methods Pilot Study	2021	Kelly, P.J., Beck, A.K., Deane, F.P., Larance, B., Baker, A.L., Hides, L., Manning, V., Shakeshaft, A., Neale, J., Kelly, J.F. and Oldmeadow, C.	#VALUE!	Embedded in a wider intervention	Mixed methods pilot study	"The aim of this stage 1 pilot study is to explore the feasibility, acceptability, and preliminary outcomes of a novel, purpose-built mobile health ROM and feedback app (SMART Track) in mutual support groups coordinated by SMART Recovery Australia (SRAU) over 8 weeks."	as above	as above	as above
Designing peer-to-peer communication environments to enhance wellbeing: A study of therapeutic self-expression effects in three online mental health support platforms	2019	Kornfield, R.	#VALUE!	Open Website	Mixed methods	"to investigate the ways particular affordances of peer communication forums should produce wellbeing benefits. These forums serve: college students facing depression (Study 1); primary care patients with substance use problems (Study 2); and peer helpers, many of whom face mental health concerns (Study 3)."	Two forums used. One open, online peer-to-peer support and discussion platforms. One open, online text based support platform.	Broad: Individuals experiencing mental health problems, seeking mental health support.	Not provided
Investigating Self-injury Support Solicitations and Responses on a Mobile Peer Support Application	2021	Kruzan, K.P., Bazarova, N.N. and Whitlock, J.	#VALUE!	Stand Alone Intervention	Mixed methods	"The present study aims to understand how individuals use a mobile peer support application to seek information and support related to self-injury."	A closed, mobile peer support platform (app).	Young people struggling with mental health concerns and who self-injure.	A professional safeguarding team, moderators, volunteer supporters and content-driven machine learning classifiers.
Young Adults' Perceptions of 2 Publicly Available Digital Resources for Self-injury: Qualitative Study of a Peer Support App and Web-Based Factsheets	2023	Kruzan, K.P., Whitlock, J., Chapman, J., Bhandari, A. and Bazarova, N.	#VALUE!	Open app	Mixed methods	"to understand young people’s experiences with 2 publicly available digital resources for self-injury—a peer support app and web-based factsheets—and to disentangle potential explanatory mechanisms associated with perceived benefits and harms."	Publicly available mental health peer support app	Young people aged 16-25	The app is moderation. Moderator characteristics not provided.
Why people join pro-Ana online communities? A psychological textual analysis of eating disorder blog posts	2021	Lai, C., Pellicano, G.R., Iuliano, S., Ciacchella, C., Sambucini, D., Gennaro, A. and Salvatore, S.	#VALUE!	Open website	Computational analysis	"The objective of the study was to examine the different contents of the posts published in an online community for eating disorders among four groups (Pro-Ana, Anorexia, Bulimia and Binge Eating Disorder) through text analysis."	Part of an open, public online support community. Myproana is a closed, private group chat/forum.	Individuals suffering from eating disorders (Anorexia, Bulimia and Binge Eating Disorder) who were part of the Myproana group.	Self-managed by the users of the group.
Support for carers of young people with mental illness: Design and trial of a technology-mediated therapy	2019	Lederman, R., Gleeson, J., Wadley, G., D’alfonso, S., Rice, S., Santesteban-Echarri, O. and Alvarez-Jimenez, M.,	#VALUE!	Embedded in a wider intervention	Feasibility trial with quantitative analysis of surveys and qualitative interviews	"To show how a successful online mental health intervention for carers and their specific needs, which we have named meridian, can be achieved via the implementation of established psychological approaches to understanding system use."	A closed, online support system with a peer-to-peer social network and community.	Carers of young people with mental health problems., who were enrolled in the Headspace program.	Individuals who worked as peer supporters as part of trial Peer moderators had 'several years experience providing face-to-face peer support at the youth mental health center in the trial'. Also peer moderators who were members of the carer group with a longer involvement in the community were recruited. 'We also employed expert moderators who were experienced clinicians, trained family therapist…
The role of online communication among spousal caregivers of individuals with Alzheimer's disease	2020	Leszko, M.	#VALUE!	Open website	Mixed methods	"This study investigates (1) the importance of online communication for female caregivers (2) the impact of this form of maintaining social contact on well-being among 48 Polish spousal female caregivers of individuals with Alzheimer’s disease."	Characterized as 'online communication'.	Caregivers of individuals with Alzheimer's disease.	Not applicable.
Young people's journeys of recovery from trauma: A qualitative study of narratives from Internet forums	2021	Liao Siling, J., Truss, K., Philips, L., Eastwood, O. and Bendall, S.	#VALUE!	Open websites	Qualitative analysis of forum posts	"to address to the dearth of research into the phenomenology of recovery among young people exposed to trauma."	5 publicly available forums related to trauma and PTSD, intended for use by young people	Not provided	Not provided
Users' Intention to Continue Using Online Mental Health Communities: Empowerment Theory Perspective	2021	Liu, J. and Wang, J.	#VALUE!	Not provided	Quantitative analysis of survey data	"explored the mediating role of health self-efficacy and expectation confirmation in the empowerment process of patients in online mental health communities and users’ intention to continue using online mental health communities."	Online depression community	Not provided	Not provided
Giving and receiving social support in online substance use disorder forums: How self-efficacy moderates effects on relapse	2020	Liu, Y., Kornfield, R., Shaw, B.R., Shah, D.V., McTavish, F. and Gustafson, D.H.	#VALUE!	Embedded in a wider intervention	Qualitative analysis of forum posts	"This study examines how giving and receiving support within an SUDs recovery forum predict substance use, and considers whether effects vary according to participants' self-efficacy."	A closed, peer support text-based discussion forum. Part of a smart-phone based relapse prevention system (App).	Individuals with SUD diagnoses, absent severe psychotic disorders or current acute medical problems requiring inpatient treatment.'	Not provided
A web-based, peer-supported self-management intervention to reduce distress in relatives of people with psychosis or bipolar disorder: the REACT RCT	2020	Lobban, F., Akers, N., Appelbe, D., Capuccinello, R.I., Chapman, L., Collinge, L., Dodd, S., Flowers, S., Hollingsworth, B., Honary, M. and Johnson, S.	#VALUE!	Stand alone intervention	Randomized controlled trial	"The objective was to determine the clinical effectiveness and cost-effectiveness of an online supported self-management tool for relatives: the Relatives' Education And Coping Toolkit (REACT)"	A closed, moderated and peer-to-peer support online forum.	Relatives or close friends engaged in caring for people with Psychosis or Bipolar Disorder.	The REACT Supporters' were carers with lived experience of supporting a relative with psychosis or bipolar disorder.
Development of Social Support Networks by Patients With Depression Through Online Health Communities: Social Network Analysis	2021	Lu, Y., Luo, S. and Liu, X.	#VALUE!	Open website	Qualitative analysis of forum posts	"Our aim in this study was to investigate which user attributes have significant effects on the formation of informational and emotional support networks in online depression communities and to further examine whether there is an association between the two social networks"	An open, online health platform and discussion forum.	Individuals with depression, or who are experiencing symptoms of depression.	Not provided
What Drives Patients Affected by Depression to Share in Online Depression Communities? A Social Capital Perspective	2019	Lu, Y., Pan, T. and Deng, S	#VALUE!	Open website	Computational analysis	"how three dimensions of social capital (structural, relational, and cognitive) relate to information sharing in online depression communities and then attempted to find what drives users to share information in an online depression community"	An open, online public depression community and discussion forum.	The public, aimed specifically at patients suffering from depression.	Not provided
Does Usage of Online Social Media Help Users With Depressed Symptoms Improve Their Mental Health? Empirical Evidence From an Online Depression Community	2021	Lu, Y., Pan, T., Liu, J. and Wu, J	#VALUE!	Open website	Computational analysis	"To investigate whether usage of online community help improve depression outcomes and determine which types of usage behaviors have positive or negative effects on depression."	An open, public online depression community and discussion forum.	Individuals experiencing symptoms of depression.	Senior members of the community
Development of a Moderated Online Intervention to Treat Social Anxiety in First-Episode Psychosis	2019	McEnery, C., Lim, M.H., Knowles, A., Rice, S., Gleeson, J., Howell, S., Russon, P., Miles, C., D’Alfonso, S. and Alvarez-Jimenez, M.	#VALUE!	Embedded in a wider intervention	Intervention development study	"to describe the development of an innovative, moderated online, social intervention, termed EMBRACE, designed to treat social anxiety as a primary treatment focus in young people with FEP."	A closed, peer-to-peer online social network as part of an online intervention.	Individuals who experience social anxiety symptoms as identified by a score exceeding the subclinical threshold on a validated measure of social anxiety.	Expert mental health and peer moderators. Forum moderated by 'clinical moderators'.
Hang in there mama!': The role of online parenting forums in maternal mental health	2022	McSorley, L., Deighton-Smith, N., Budds, K. and Wang, X.	#VALUE!	Open website	Qualitative analysis of forum posts.	"to conduct an analysis of forum posts to understand why and how new mothers are using forums to support maternal mental health and emotional wellbeing"	An online, public online website and discussion forum	Mothers	Not provided
Supporting family and friends of young people with mental health issues using online technology: A rapid scoping literature review	2021	Migliorini, C., Lam, D. and Harvey, C	#VALUE!	Not applicable	Review study.	"to map current practice in online interventions specifically targeting family and friends of young people with mental health issues"	Online interventions which included an online support aspect.	Informal carers included parent/guardian, friend, spouse/partner, sibling, other relative or other category of informal caregiver of a young person. Adolescents with mental health problems, who were living with symptoms of a mental health issue (no formal diagnosis).	Not provided
Improving Moderator Responsiveness in Online Peer Support Through Automated Triage	2019	Milne, D.N., McCabe, K.L. and Calvo, R.A.	#VALUE!	Open Website	Quasi-experimental	"to evaluate the accuracy of an automated triage system and the extent to which it influences moderator behaviour"	An open, public web-based peer support forum	Young people experiencing mental health problems.	Not provided
Exploration of Benefits and Potential Harmful Effects of an Online Forum for Visitors to the Suicide Prevention Platform in The Netherlands	2019	Mokkenstorm, J.K., Mérelle, S.Y., Smit, J.H., Beekman, A.T., Kerkhof, A.J., Huisman, A. and Gilissen, R.	#VALUE!	Open Website	Quantitative analysis of surveys	"to identify the reach, benefits, and potential harmful effects for visitors to an online forum embedded in a suicide prevention platform in The Netherlands"	An open, public online peer-to-peer support forum	A suicide prevention platform. Individuals seeking support surrounding suicide, those at high risk for suicide.	Moderators (psychologists) screen for and remove posts with undesired content but do not enter into dialogue with forum users.'
A meta-synthesis of women's experiences of online forums for maternal mental illness and stigma	2020	Moore, D., Drey, N. and Ayers, S	#VALUE!	Open website.	Review study	"to review and synthesise the qualitative research on maternal mental illness forums and stigma so that stigma can be addressed and treatment improved.	A variety of forums. All were open, web-based online forums.	Mothers and who had experienced/were experiencing mental health problems	Not provided
Impacts of online support groups on quality of life, and perceived anxiety and depression in those with ME/CFS: a survey	2021	Morehouse, S., Schaible, K., Williams, O., Herlache-Pretzer, E. and Webster, S	#VALUE!	Open Website	Quantitative analysis of survey s	"to examine the perceived impacts of participation in online support groups on depression, anxiety, and quality of life of people with ME/CFS."	A variety of online support groups. Open, web-based support groups and online communities.	Individuals diagnosed with myalgic encephalomyelitis/chronic fatigue syndrome (ME/CFS).	Not provided
A Direct-to-Public Peer Support Program (Big White Wall) Versus Web-Based Information to Aid the Self-management of Depression and Anxiety: Results and Challenges of an Automated Randomized Controlled Trial	2019	Morriss, R., Kaylor-Hughes, C., Rawsthorne, M., Coulson, N., Simpson, S., Guo, B., James, M., Lathe, J., Moran, P., Tata, L.J. and Williams, L	#VALUE!	Embedded in a wider intervention	Randomized controlled trial	"to determine the reach, feasibility, acceptability, baseline costs, and outcomes of a public health campaign for an automated RCT of the BWW, providing digital peer support and information, compared with a standard website used by the National Health Service Moodzone (MZ), to people with probable mild-to-moderate depression and anxiety disorder."	A closed, moderated web-based peer support network.	People with probable mild-to-moderate depression or anxiety disorder.	Members of the research team described as 'professionals'.
Effects of Substance Use, Recovery, and Non-Drug-Related Online Community Participation on the Risk of a Use Episode During Remission From Opioid Use Disorder: Longitudinal Observational Study	2022	Naserianhanzaei, E. and Koschate-Reis, M.	#VALUE!	Open Website	Quantitative analysis of online forum posts	"...to understand whether engagement with a variety of Reddit subforums (subreddits) provides those in remission from opioid use disorder (OUD) with social capital, thereby reducing their risk of a use episode over several years. More specifically, it aims to examine the different effects of engagement with substance use, recovery, and non–drug-related subreddits."	Subreddits that promoted substance use, discussed safe use, or discussed recovery from addiction to any substance.	People using substance-related subreddits	Not provided
Facebook Online Support Groups for Hospice Family Caregivers of Advanced Cancer Patients: Protocol, Facilitation Skills and Promising Outcomes	2022	Parker Oliver, D., Washington, K.T., Benson, J., White, P., Cruz Oliver, D., Smith, J.B., Mazur, J., Lakew, A., Lewis, A. and Demiris, G	#VALUE!	Open website	Trial protocol with quantitative analysis of survey data and a review of field note data	"This paper presents the preliminary experience and results of a clinical trial testing the use of online support groups designed to both educate and provide social support to caregivers of hospice cancer patients."	A closed, private online peer-to-peer support group. (Facebook platform).	Family and caregivers of advanced cancer patients.	The group is managed by a 'masters prepared social worker'
Cross-cultural differences in the use of online mental health support forums	2019	Pendse, S.R., Niederhoffer, K. and Sharma, A.	#VALUE!	Open Website	Computational analysis	" characterize cultural differences along three dimensions of analysis based on past research on cross-cultural differences in mental health.."	Two forums used. Open, public online mental health support platforms and communities.	Individuals experiencing mental health problems, seeking mental health support.	Not provided
Efects of support-seekers' community knowledge on their expressed satisfaction with the received comments in mental health communities	2021	Peng, Z., Ma, X., Yang, D., Tsang, K.W. and Guo, Q.	#VALUE!	Open website	Computational Analysis	"In this paper, we first model the amount of satisfaction conveyed in the support-seekers’ replies to the received comments. Then we quantitatively examine how seekers’ expressed satisfaction is affected by their community knowledge, sought and received support in an Online Mental Health Community"	Open, web-based online mental health communities.	Individuals experiencing mental health problems, seeking mental health support.	Not provided
Barriers and enablers to the moderation of self-harm content for a young person’s online forum	2022	Perowne, R. and Gutman, L.M.	#VALUE!	Open website	Qualitative Interviews	"examines the barriers and enablers to moderation of self-harm content and suggests behaviour change techniques (BCTs) to address barriers."	An open, online support forum.	Young people (16-25 year olds) who are experiencing mental health problems.	Staff of the charity which hosted the forum, and volunteers.
"I Want to Be Stepping in More" - Professional Online Forum Moderators' Experiences of Supporting Individuals in a Suicide Crisis	2022	Perry, A., Lamont-Mills, A., Preez, J.D. and Plessis, C.D.	#VALUE!	Open website	Qualitative Interviews	"'This study explored the experiences of professional online forum moderators engaged in suicide prevention"	A variety: generally, public online mental health forums by mental health organizations.		Qualified Moderators who worked for online mental health organizations as online moderators of mental health forums. 'All participants held a tertiary level qualification ina relevant field (i.e., counseling, psychology, social work, or communications), and had completed an in-house programme of training that was specific to the forum they worked for. All were paid for their moderation work.'
Behavioural interventions delivered through interactive social media for health behaviour change, health outcomes, and health equity in the adult population	2021	Petkovic, J., Duench, S., Trawin, J., Dewidar, O., Pardo, J.P., Simeon, R., DesMeules, M., Gagnon, D., Roberts, J.H., Hossain, A. and Pottie, K	#VALUE!	Not applicable	Review study	We aimed to assess the effectiveness of interactive social media interventions, in which adults are able to communicate directly with each other, on changing health behaviours, body functions, psychological health, well-being, and adverse effects. Our secondary objective was to assess the effects of these interventions on the health of populations who experience health inequity as defined by PROG…	Variety of forums, part of 'interactive social media interventions'. One-to-one communication between user and peers on open, online social media networking platforms.	General population.	Not provided
The psychology of online lurking	2019	Popovac, M. and Fullwood, C.	#VALUE!	Open website	Book chapter	"examines the key personal and situational factors associated with active or passive participation, as well as the differential outcomes linked to levels of engagement in online groups generally, followed by a more detailed exploration of lurking in the context of online support groups and education."	Open, online forums and support groups.	Not provided	Not provided
Why do young people use online forums for mental health and emotional support? Benefits and challenges	2019	Prescott, J., Hanley, T. and Ujhelyi Gomez, K	#VALUE!	Stand alone intervention	Qualitative focus groups	"to investigate how and why young people use online forums, considering the benefits and challenges they provide people with mental health and emotional needs"	As part of an online counselling service. A closed, online moderated live message forum.	Young people aged 11-25 experiencing emotional and mental health difficulties.	Employees of 'KOOTH' organization, trained counsellors.
Online peer to peer support: Qualitative analysis of UK and US open mental health Facebook groups	2020	Prescott, J., Rathbone, A.L. and Brown, G.	#VALUE!	Open website	Review study	This research aimed to gain further understanding of how open Facebook groups are used for online peer to peer support and identify any similarities and/or differences between UK and US groups.'	Online, open social media (Facebook) peer-to-peer support groups.	Individuals seeking mental health support	Not provided
Online mental health communities, self-efficacy and transition to further support	2020	Prescott, J., Rathbone, A.L. and Hanley, T.	#VALUE!	Stand alone intervention	Mixed-methods	"to understand how users gain support from the online mental health community (OMHC) 18 percent and whether engagement with this community may possibly lead to increased self-efficacy"	Open, online peer-to-peer mental health community.	Individuals experiencing mental health issues or seeking mental health support.	Volunteers, not mental health professionals. People who are involved in the online community, and who have experienced mental health issues personally
Sharing is in fact about caring: Care concerns feature prominently in subreddits devoted to self-injurious thoughts and behaviors	2023	Preston, E.G., Abdurahman, S., Woodward, D.W. and West, A.E.	#VALUE!	Open website	Computational analysis	"to identify responses to SITBs [self-injurious thoughts and behaviors] most likely to resonate with those who have lived SITB experience."	Two, large suicide/self-harm related subreddits	People accessing suicide/self-harm related subreddits	Not provided
Pruksachatkun, Y., Pendse, S.R. and Sharma, A.	2019	Pruksachatkun, Y.; Pendse, S. R.; Sharma, A.	#VALUE!	Open website	Computational analysis	"To understand how cognitive change processes happen in an organic online mental health environment"	An open, online peer-to-peer mental health forum and network.	Individuals experiencing mental health problems.	Not provided
Embracing or Resisting Masculinity: Male Participation in the Proeating Disorders (proana) Online Community	2019	Quiniones, C. and Oster, C.	#VALUE!	Open website	Qualitative analysis of forum posts	"to examine how men are represented, and represent themselves, within a proana online community"	Part of an open, public online support community. Myproana is a closed, private group chat/forum.	Males suffering from eating disorders (Anorexia, Bulimia and Binge Eating Disorder) who were part of the Myproana group.	Not provided
Create solidarity networks: Dialogs in reddit to overcome depression and suicidal ideation among males	2021	Redondo-Sama, G., Morlà-Folch, T., Burgués, A., Amador, J. and Magaraggia, S	#VALUE!	Open website	Qualitative analysis of forum posts	"This study contributes with new understandings about the associations between masculinity and suicidal ideation among males through Reddit debates in English"	Gender and education subreddits. Threads were selected based on the inclusion of key words related to mental health (anxiety, depression, health and suicide')	Not provided	Not provided
An online intervention for vulnerable young adults: identifying mechanisms of change using a grounded theory approach	2022	Reupert, A., Maybery, D., Bartholomew, C., Cuff, R., Matar, J., Pettenuzzo, L. and Foster, K.	#VALUE!	Embedded in a wider intervention.	Mixed methods	"to qualitatively identify the mechanisms of change as young adults, whose parents have a mental illness and/or substance use issue, navigate their way through a 6-week, moderated online intervention"	Part of a professionally moderated, online intervention. Closed, online peer online networking chat/group.	Young adults (18-25 years) with a mental illness or substance use problem.	Paid online facilitators with role specific training
Development of a graphic medicine-enabled social media-based intervention for youth social anxiety	2021	Rice, S., O'Bree, B., Wilson, M., McEnery, C., Lim, M.H., Hamilton, M., Gleeson, J., Bendall, S., D'Alfonso, S., Russon, P. and Valentine, L.	#VALUE!	Stand alone intervention	Intervention development study	"to discuss the theoretical underpinnings, therapeutic mechanisms, persuasive technology elements, and development process of a novel approach incorporating graphic medicine, clinical and peer support, and social networking"	A closed, peer-to-peer online social network as part of the online platform.	Young people with Social Anxiety Disorder (SAD) accessing pscyhological services.	Clinical moderators who are 'mental health clinicians with significant eperience treating common mental health disorders in youth'. Peer moderators by 'young people with lived experience of SAD'.
Leveraging the social network for treatment of social anxiety: Pilot study of a youth-specific digital intervention with a focus on engagement of young men	2020	Rice, S., O'Bree, B., Wilson, M., McEnery, C., Lim, M.H., Hamilton, M., Gleeson, J., Bendall, S., D'Alfonso, S., Russon, P. and Valentine, L.	#VALUE!	Embedded in a wider intervention.	Pilot feasability study	"to determine the acceptability, feasibility and safety of a novel digital intervention (Entourage) for young people with prominent social anxiety symptoms,with a particular focus on the engagement of young men.The secondary aim was to explore whether the intervention was associated with clinically significant improvements to clinical and social variables known to co-occur with social anxiety"	As part of a social media intervention. A closed, online peer-to-peer social networking platform.	Young people aged with a score of ≥30 on the Liebowitz Social Anxiety Scale	Expert youth mental health clinicians with significant experience treating mental health concerns iny oung people
Information Needs of Informal Caregivers in Posttraumatic Stress Disorder	2020	Russin, S.E. and Ferrell, E.L	#VALUE!	Open website	Qualtative analysis of forum posts	" a) to assess the primary motivations for information seeking behavior among PTSD caregivers, b) to determine the frequency of requests for broad domains of information that echo information needs found in previous caregiving literature, and c) to identify new themes regarding information needs that are unique to PTSD caregivers"	An open, online peer-to-peer discussion forum.	Caregivers of individuals with Post-Traumatic Stress Disorder.	Not provided
Understanding moderation in online mental health communities	2020	Saha, K., Ernala, S.K., Dutta, S., Sharma, E. and De Choudhury, M.	#VALUE!	Open website	Qualitative interview study	"this paper studies the practices and structure of moderation in these communities [online mental health communities] to better under-stand their functioning and effectiveness."	12, publicly accessible mental-health focused subreddits	Not provided	Volunteers
Causal factors of effective psychosocial outcomes in online mental health communities	2020	Saha, K. and Sharma, A.	#VALUE!	Open website	Retrospective Case control study.	"to investigate the effect of several factors, such as adaptability, diversity, immediacy, and the nature of support. "	An open, online peer-to-peer mental health disucssion forum.	Individuals experiencing mental health problems or seeking mentall health support.	Not provided
A content analysis of internet communications posted on a teen suicide discussion board	2020	Schmidt, D. G.	#VALUE!	Open website	Qualitative analysis of forum posts.	"to identify themes related to suicidal communications specific to this population in order to understand the communications of suicidal individuals in this age group and to potentially differentiate those communications that receive replies from the community versus those that do not"	An open, online peer-to-peer disucssion forum.	Teenagers who are seeking support for a range of issues including mental health	Not provided
Engagement patterns of peer-to-peer interactions on mental health platforms	2020	Sharma, A., Choudhury, M., Althoff, T. and Sharma, A	#VALUE!	Open website	Computational analysis	"to conduct a large-scale study of thread-level engagement patterns of mental health discussion forums"	Two, open online peer-to-peer support platforms and discussion forums.	Individuals seeking mental health support.	Not provided
Promoting Favorable Attitudes Toward Seeking Counseling Among People With Depressive Symptomatology: A Masspersonal Communication Approach	2022	Shi, J. and Dai, Y.	#VALUE!	Not applicable	Online experiment using forum vignettes	"investigated how reasing a conversation about how seeking counselling between two members of an online support group affects individuals attitudes towards counselling-seeking behaviour"	Not applicable	Study participants: Individuals who were currently experiencing depressive symptoms.	Not provided
From Lay Depression Narratives to Secular Ritual Healing: An Online Ethnography of Mental Health Forums	2021	Sik, D.	#VALUE!	Open Website	Qualitative analysis of forum posts	"to explore these narrative struggles by analysing the manifest and latent communicative processes of online depression forums with thetools of online ethnography"	Open, public online mental health forums (specific to depression).	Individuals experiencing depressive symptomology/depression.	Not provided
‘#YouCanTalk’: A multimodal discourse analysis of suicide prevention and peer support in the Australian BeyondBlue platform	2020	Sindoni, M. G.	#VALUE!	Open website	Linguistic analysis	"to investigate how peer support is encouraged and articulated in the context of mental health discourse for suicide prevention"	An open, online peer-to-peer discussion forum.	Suicidal individuals and carers of suicidal individuals.	Paid professional and peer supporters.
A Newly Developed Online Peer Support Community for Depression (Depression Connect): Qualitative Study	2021	Smit, D., Vrijsen, J.N., Groeneweg, B., Vellinga-Dings, A., Peelen, J. and Spijker, J	#VALUE!	Stand Alone intervention	Qualitative interviews	"to capture the user perspective on an online peer support community for depression with a focus on the modes of user engagement and the benefits users derive from participation in the forum"	A closed (membership only), online platform with a peer-to-peer support forum developed for study.	Individuals seeking help for depression	Moderated by the research team. Professional moderators were both health professionals and 'experiential experts' to provide peer support.
Social Connection and Online Engagement: Insights From Interviews With Users of a Mental Health Online Forum	2019	Smith-Merry, J., Goggin, G., Campbell, A., McKenzie, K., Ridout, B. and Baylosis, C.	#VALUE!	Open website	Qualitative interviews	"to investigate the dynamics, benefits, and challenges of a generalized peer-to-peer mental health online forum from a user perspective"	Open, online support forums which are intended for theAustralian public	Members of the Australian public, primarily seeking mental health support/advice.	Moderated by 'mental health professionals' who monitor content and offer advice.
"Being a mom = having all the feels": social support in a postpartum depression online support group	2019	Stana, A. and Miller, A.R	#VALUE!	Open website	Qualitative analysis of forum posts	"What are the types of social support offered and sought in the online support group for mothers with PPD symptomatology?" and "What are the major themes present in the online support group for mothers with PPD?"	A closed, online peer support group platform and forum.	Women with post-partum depression.	Forum ran by an organisation, monitored by employees who were 'medical prodessionals'.
Combining online and offline peer support groups in community mental health care settings: a qualitative study of service users' experiences	2020	Strand, M., Eng, L.S. and Gammon, D.	#VALUE!	Stand alone intervention	Explorative qualitative study with focus groups and interviews	"how do service users describe their experiences of combining online and offline peer support groups?"	A closed, recovery portal including a secure messaging system and peer support group and forum.	Service users in mental health care in Norway	Moderated by an employed service user consultant with lived experience of mental health problems trained in peer support
CommunityCare: Tackling Mental Health Issues with the Help of Community	2020	Suran, S., Pattanaik, V. and Draheim, D	#VALUE!	Open website	Intervention development study	"we elucidate an abstract yet novel CI platform for mental health,...second, we evaluate our previously proposed ‘generic’ CI framework by utilizing the said platform…"	An closed, online community based collective intelligence platform ('community care'). A confidential, online platform and forum.	Individuals suffering with mental health issues such as anxiety, depression and stress.	Described as 'citizen volunteers' who provide emotional care.
Social Media Peer Support Groups for Obsessive-Compulsive and Related Disorders: Understanding the Predictors of Negative Experiences	2021	Tan, Y.T., Rehm, I.C., Stevenson, J.L. and De Foe, A	#VALUE!	Open website	Mixed-methods	"to identify the predictors of negative experiences among people who used social media peer support groups for obsessive-compulsive and related disorders"	Various forums used. All were open, online peer-to-peer support groups on social media.	Inidividuals with a self-reported experience or clinical diagnosis of one or more Obsessive-compulsive and Related disorders.	The two forums that included moderation described as 'professionally moderated peer support services'.
A Comparative Study of Online Depression Communities in China	2020	Tang, J., Yu, G. and Yao, X.	#VALUE!	Open website	Qualitative analysis of forum posts	"to explore how members use online depression communities and reveal the differences between LDCs and MDCs, so as to better support community members."	Comparison of two. One open, online social media platform and group: 'lacking management community'. One closed, online depression community and forum: 'management depression community'	First: Individuals who are experiencing depression, seeking and/or providing advice/support. Second: Individuals who have been diagnosed with depression.	Not provided
New Mothers' Experiences with Online Postpartum Forums	2019	Teaford, D., McNiesh, S. and Goyal, D	#VALUE!	Open website	Mixed methods	"to explore women's experiences with an online forum during the postpartum period"	Free to access online community	Accessed by women in the postpartum period	Community volunteers
The Relationship Between Engagement in Online Support Groups and Social Isolation Among Military Caregivers: Longitudinal Questionnaire Study	2020	Trail, T., Friedman, E., Rutter, C.M. and Tanielian, T.	#VALUE!	Stand alone intervention	Quantitative analysis of survey data	"to test whether military caregivers who joined a new online peer support community or engaged with an existing online community experienced decreased perceived social isolation and improved depressive symptoms over 6 months."	Online community established to facilitate social support within the Military Veteran Caregiver Network	Military caregivers	Moderated by trained, paid staff who were also members of the peer community
Discussing mental health online: How content of support-seeking disclosure strategies influences the types and characteristics of social support offered in a depression help subreddit.	2021	Walling, B.M.	#VALUE!	Open website	Qualitative analysis of forum posts.	"the current study developed a content analysis coding protocol and applied it to initial posts and comments in an online depression help group"	An open, online public peer-to-peer support depression forum and community. SubReddit.	Individuals experiencing depression and/or seeking help for mental health issues.	Not provided
What Happens When People with Depression Gather Online?	2021	Wang, X., Tian, X., Pan, X., Wei, D. and Qi, Q.	#VALUE!	Open website	Qualitative analysis of forum posts.	"to investigate the impacts of online communities and what 'occurs' when people with depression gather online"	Comparison of two. One open, online social media platform and group. One open, online peer-to-peer moderated depression community and forum.	First: Individuals who are experiencing depression, seeking and/or providing advice/support. Second: Individuals who have been diagnosed with/experiencing depression	Second forum moderated by users or members of the forum.
Role of Moderators on Engagement of Adolescents With Depression or Anxiety in a Social Media Intervention: Content Analysis of Web-Based Interactions	2019	Windler, C., Clair, M., Long, C., Boyle, L. and Radovic, A.	#VALUE!	Embedded within a wider intervention	Qualitative analysis of forum posts	"to describe interactions between moderators and peer users and understand moderator experiences through individual interviews"	A closed, online moderated social media website.	Adolescents and young adults aged 14-26 years with a self-report of experiencing symptoms of depression or anxiety.	Moderators were paid research assistants who were also licensed social workers, graduate students in social work, graduate medical students in psychiatry or graduate students in psychology.
The Role of Communication Affordances in Post-Traumatic Stress Disorder Facebook and WhatsApp Support Groups	2021	Yeshua-Katz, d.	#VALUE!	Open Website	Qualitative Interviews	"to examine the way members of PTSD-OSGs—veterans and cohabiting partners—perceived the media affordances of their Facebook and WhatsApp support groups"	Online social media peer-to-peer public support groups. (Facebook, open) (WhatsApp group chats, closed membership).	Military Veterans with Post-traumatic Stress Disorder and their partners.	Not provided
Evaluating the Communication of Online Social Support: A Mixed-Methods Analysis of Structure and Content	2020	Yip, J.W.	#VALUE!	Open Website	Mixed methods	"to draw on a mixed-methods approach of coversational analysis and content analysis to investigate the sequential structure and content of social upport incommunication in six online self-help groups for anxiety and depression"	Six open, online peer support groups focused on self-help.	Individuals experiencing depression or anixety, seeking support/self-help advice.	Not provided
Solicitation of Online Social Support: Self-Disclosure of Eating Disorder Patients	2019	Zulkarnain, N.A. and Jan, J.M	#VALUE!	Open Website	Computational analysis	"to investigate online construction of self-disclosure of individuals suffering from eating disorders and demonstrates how strategies of soliciting online social support are mediated within the public sphere"	Open, online website and discussion recovery forum.	Individuals with Eating Disorders with instances of self-disclosure.	Not provided
